# Supplementary material for: Prognosis Parameters of Oral Carcinomas Developed in Proliferative Verrucous Leukoplakia: A Systematic Review and Meta-Analysis
Source: Cancers (Basel). 2021 Sep 28;13(19):4843. doi: 10.3390/cancers13194843 (PMC8507842; doi:10.3390/cancers13194843)
Supplement: Supplementary file 1 [file cancers-13-04843-s001.zip]

Archive with 1 entries (1 files):
- cancers-1386404-supplementary.pdf
